# Supplementary material for: Gender-Specific Effect of Couple-Based Intervention on Behavioral and Psychological Outcomes of Older Adults with Type 2 Diabetes during the COVID-19 Partial Lockdown in Guangzhou, China
Source: Healthcare (Basel). 2022 Nov 15;10(11):2290. doi: 10.3390/healthcare10112290 (PMC9690585; doi:10.3390/healthcare10112290)
Supplement: Supplementary file 1 [file healthcare-10-02290-s001.zip]

Archive with 1 entries (1 files):
- healthcare-1991541-supplementary.pdf
